# Supplementary material for: Genome-Wide Association Study Reveals Quantitative Trait Loci and Candidate Genes Associated with High Interferon-gamma Production in Holstein Cattle Naturally Infected with Mycobacterium Bovis
Source: Int J Mol Sci. 2024 Jun 3;25(11):6165. doi: 10.3390/ijms25116165 (PMC11172856; doi:10.3390/ijms25116165)
Supplement: Supplementary file 1 [file ijms-25-06165-s001.zip]

Archive with 1 entries (1 files):
- ijms-2995070-supplementary.xlsx
