# Supplementary material for: Genome-Wide Association Study Reveals Quantitative Trait Loci and Candidate Genes Associated with High Interferon-gamma Production in Holstein Cattle Naturally Infected with Mycobacterium Bovis
Source: Int J Mol Sci. 2024 Jun 3;25(11):6165. doi: 10.3390/ijms25116165 (PMC11172856; doi:10.3390/ijms25116165)
Supplement: Supplementary file 1 [file ijms-25-06165-s001.zip › ijms-2995070-supplementary.xlsx]

## Sheet: Hoja1
Supplementary table 1. QTL enrichment analysis.
QTL	trait input QTLs	trait QTLs in database	Total input QTLs	Total QTLs in database	P-value	adjusted P-value	QTL type
Luteal activity	181	1306	3943	164021	3.8734e-80	8.21162e-78	Reproduction
Bovine tuberculosis susceptibility	144	1155	3943	164021	5.08202e-58	5.38694e-56	Health
Milk C16 index	181	2002	3943	164021	1.48229e-51	1.04749e-49	Milk
Milk C14 index	284	4437	3943	164021	2.31917e-49	1.22916e-47	Milk
Milk palmitoleic acid content	185	2422	3943	164021	2.40907e-42	1.02145e-40	Milk
White spotting	35	100	3943	164021	4.42869e-31	1.5648e-29	Exterior
Non-return rate	145	2312	3943	164021	8.72965e-25	2.64384e-23	Reproduction
Milk myristoleic acid content	172	3047	3943	164021	3.63993e-24	9.64581e-23	Milk
Digital dermatitis	21	110	3943	164021	2.29603e-13	5.40842e-12	Exterior
Milk potassium content	46	570	3943	164021	1.92458e-12	4.0801e-11	Milk
First service conception	33	527	3943	164021	8.96411e-07	1.72763e-05	Reproduction
Milk beta-carotene content	5	11	3943	164021	3.27805e-06	5.79122e-05	Milk
Somatic cell score	53	1125	3943	164021	4.43294e-06	7.22909e-05	Health
Milk yield	213	6563	3943	164021	8.5578e-06	0.00012959	Milk
Milk solids percentage	3	3	3943	164021	1.38822e-05	0.000196202	Milk
Milk caproic acid content	35	675	3943	164021	2.59837e-05	0.000344284	Milk
Net merit	41	903	3943	164021	0.000110169	0.00137388	Production
Muscle phosphorus content	6	35	3943	164021	0.000171451	0.00201931	Meat and Carcass
Milk casein percentage	16	259	3943	164021	0.000617171	0.00688633	Milk
Kidney, pelvic, and heart fat percentage	6	46	3943	164021	0.000790005	0.00837405	Meat and Carcass
Inseminations per conception	34	790	3943	164021	0.00100442	0.00970385	Reproduction
Milk tetracosanoic acid content	9	105	3943	164021	0.001007	0.00970385	Milk
Pregnancy rate	38	934	3943	164021	0.00145363	0.0133987	Reproduction
Udder depth	30	695	3943	164021	0.00182835	0.0161504	Exterior
Fat color	4	24	3943	164021	0.00241144	0.020449	Meat and Carcass
Bone quality	4	25	3943	164021	0.00281653	0.0229656	Exterior
Milk saturated to unsaturated fatty acid ratio	4	29	3943	164021	0.00490067	0.0384793	Milk
Direct bilirubin level	2	5	3943	164021	0.00550492	0.0402429	Health
Inhibin level	15	293	3943	164021	0.0053843	0.0402429	Reproduction
Conformation score	6	70	3943	164021	0.00679837	0.044179	Exterior
Milk butyric acid content	32	828	3943	164021	0.00679067	0.044179	Milk
Rump width	22	510	3943	164021	0.00687693	0.044179	Production
Teat length	15	300	3943	164021	0.00663932	0.044179	Exterior
